# Supplementary material for: The uterine secretome initiates growth of gynecologic tissues in ectopic locations
Source: PLoS One. 2024 May 10;19(5):e0292978. doi: 10.1371/journal.pone.0292978 (PMC11086859; doi:10.1371/journal.pone.0292978)
Supplement: S1 File — (XLSX) [file pone.0292978.s001.xlsx]

## Sheet: Figure 2 Table
Fig 2:Co-injection of WT endometrium with oviduct increases lesions ectopic lesions
Fig 2B: Number of implanted lesions
Oviduct EP Tx	Oviduct EP Tx + WT Endometrium
0	1
1	1
0	1
2	6
4	7
0	5
1	1
1	1
0	0
0	2
2	4
0	4

## Sheet: Figure 4 Tables 
Fig 4: Ectopic lesions are decreased in PUGKO mice compared to controls
Fig 4 E: Lesion count in mice with endometrial tissue from tdT mice ± progesterone
No Tx Endometrium	PKO Endometrium
7	2
2	1
6	3
1	3
7	1
3	2
7	3
Fig4 F: Lesion development using PUGKO endometrium + secretome factors
PUGKO Endo + WT Endo	Ep Tx Endo + WT Endo
2	2
4	4
1	0
5	6
2	3
3	4
1	7
Fig4 G:PUGKO does not significantly alter the number of oviductal lesions
No Tx Oviduct	PKO Oviduct
2	0
4	2
0	0
0	1
1	1
0	0

## Sheet: Figure 5 Tables
Fig5: Effects of LIF on ectopic lesion growth
Fig5 A: LIF alone does not statistically alter number of endomtrial lesions
Endometrium + Deg	Endometrium + Deg + LIF
1	2
1	1
1	2
3	2
0	1
2	4
7	0
3	2
2	6
1	1
4	2
2	5
Fig5 B: LIF alone does not statistically alter the number of oviductal lesions
Oviduct + Deg	Oviduct + Deg + LIF
2	1
0	5
5	3
3	5
2	4
2	7
3	3
2	1
0	2
3	2
1	6
2	0
2
2
3
1
1
Fig5 C:Disruption of the estrus cycle by degarelix injection
Endometrium + Deg	Endometrium + Deg + LIF	Endometrium Ep TX	Endometrium Ep TX + LIF
1	2	6	8
1	1	3	6
1	2	8	7
3	2	11	5
0	1	10	8
2	4	8	6
7	0	5	6
3	2	3	13
2	6	6	13
1	1
4	2
2	5
Fig5 D:Implantation of oviductal tissue from hormonally synchronized mice with LIF significantly increases
Oviduct + Deg	Oviduct + Deg + LIF	Oviduct Ep TX	Oviduct Ep TX + LIF
2	1	5	3
0	5	4	9
5	3	2	8
3	5	2	1
2	4	6	11
2	7	2	4
3	3	7	6
2	1	3	8
0	2	5	7
3	2
1	6
2	0
2
2
3
1
1
